# Supplementary material for: Integrated Impedometric Approach for Screening Natural Preservatives Against Food-Related Microorganisms
Source: Foods. 2026 Jul 8;15(14):2421. doi: 10.3390/foods15142421 (PMC13409732; doi:10.3390/foods15142421)
Supplement: Supplementary file 1 [file foods-15-02421-s001.zip]

Archive with 1 entries (1 files):
- foods-4375129-supplementary.pdf
